# Supplementary material for: Cost-effectiveness of biofire assay for respiratory infection testing: An economic evaluation exploring the inclusion of the costs of antimirobial resistance
Source: PLoS One. 2026 Apr 27;21(4):e0347991. doi: 10.1371/journal.pone.0347991 (PMC13119865; doi:10.1371/journal.pone.0347991)
Supplement: S1 File — (XLSX) [file pone.0347991.s004.xlsx]

## Sheet: Sheet1
						0.038985	-2761.78
						2.43476	-101859
						2.03679	-92236
						2.33097	-90587
						1.37205	-86947.4
						3.54487	-84338.3
						2.19183	-83259.6
						2.1264	-82623.8
						1.03792	-79740.2
						3.18719	-79271.3
						1.7486	-76285.4
						1.44458	-74656.6
						0.557482	-73728.9
						-1.53234	-72574.9
						3.02155	-71442.8
						-0.169422	-70405
						2.45812	-69355.1
						1.7214	-69277.8
						2.66091	-69188.2
						1.0607	-68588.5
						-0.816617	-68359.7
						2.14734	-68142.6
						1.71531	-67511.5
						1.33035	-66500.7
						0.725053	-65701.2
						2.47455	-63118.1
						2.01254	-62588
						0.200064	-60431.8
						0.895065	-60256.4
						1.8883	-59174.7
						0.682567	-58941.7
						1.55844	-58234.7
						1.70764	-57679.2
						0.802399	-57376.3
						-0.276744	-57312.2
						2.46076	-56824.3
						0.598848	-55088.5
						0.148642	-54056.7
						1.5595	-53405.6
						0.31658	-53094.1
						0.0839151	-53052.7
						-0.162117	-52767.9
						0.860071	-52715.4
						-0.0397685	-52625.8
						1.63744	-51942.8
						0.00588197	-51864.9
						1.89503	-51564.2
						-0.0882005	-50926.8
						0.860375	-50851.3
						1.68406	-50429.3
						1.46763	-49894.6
						1.17017	-49786.3
						-0.250105	-49672.6
						0.827143	-49196.1
						1.44877	-49134.5
						0.688551	-48395.1
						0.181563	-48373.3
						-0.113407	-48133.4
						-0.743252	-47971
						0.818324	-47818.1
						1.19401	-47661.1
						0.970364	-47106.7
						0.755595	-45998.2
						0.267021	-45944.5
						0.0650727	-45708.7
						0.413342	-45589.2
						0.410928	-44290.6
						0.244759	-44066.8
						1.40066	-43928.2
						0.374952	-43344.2
						1.03128	-42672.9
						0.574673	-42294
						0.252569	-42016.6
						1.3093	-41613.7
						1.23989	-41412.8
						0.129508	-41397.8
						1.33359	-41386.8
						0.663741	-40805
						0.797485	-40496.3
						1.02907	-40422.7
						1.58913	-40331.2
						2.04203	-40289.8
						1.62088	-40083.2
						0.306197	-40021.9
						-0.240543	-39901.4
						-0.248887	-39549.7
						1.77114	-39302.3
						1.04756	-39102.8
						0.543157	-38911.9
						0.343329	-38623.1
						0.475555	-38561.5
						0.894833	-38480.4
						0.933358	-38333.8
						1.10833	-38182.6
						0.890383	-38164.9
						-0.251862	-38162
						0.390169	-37889.9
						0.5697	-37643.4
						1.01427	-37628.4
						0.775311	-37528
						0.372322	-37477.6
						0.920304	-37384.5
						0.922063	-37342.2
						0.0692038	-37090.3
						0.335107	-36934.8
						0.226008	-36809.1
						0.027409	-36658.6
						-0.235219	-36569.5
						0.639028	-36507.8
						0.179583	-36378.3
						1.39653	-36357.2
						0.737134	-36265.9
						-0.0280907	-36203
						0.220735	-36139.1
						1.13715	-35722.7
						0.567094	-35533.5
						-0.473286	-35424.5
						0.661166	-35304.3
						1.15968	-35300.3
						0.0336817	-35292.1
						0.356895	-35276.5
						1.15179	-35129.2
						0.85759	-35080.9
						1.12531	-35076.4
						0.441067	-35031.2
						0.715492	-34982.1
						0.472921	-34973.4
						0.211501	-34971.8
						0.589971	-34823.4
						0.949134	-34615.3
						0.0532736	-33924.2
						0.104606	-33785
						-0.423022	-33660.1
						0.741064	-33649.3
						0.773882	-33538
						-0.430975	-33424.3
						0.650313	-33300.2
						1.09563	-33263.2
						-0.353695	-33020.4
						0.958191	-32769.3
						0.484825	-32760.5
						1.25267	-32181.9
						0.428469	-32103.9
						0.546372	-32054.4
						0.674562	-32031
						1.08277	-31976.8
						0.720932	-31956
						-1.35124	-31737.3
						1.0191	-31700.3
						-0.00416353	-31694.1
						0.411151	-31639.1
						0.278324	-31599.8
						0.430538	-31513.6
						0.513708	-31487.1
						0.389087	-31393.2
						-0.250466	-31305.8
						0.432505	-31293.5
						0.871972	-30903.9
						0.164695	-30798.2
						-0.173068	-30748.9
						1.1617	-30748.2
						0.291256	-30731.3
						0.955461	-30648
						-0.407871	-30614.2
						0.797052	-30587.1
						0.635096	-30378.4
						0.344324	-30316.5
						0.880368	-30283.6
						0.770564	-30252.1
						-0.285251	-30244
						0.937804	-30098.1
						0.103831	-30098
						2.61581	-30086.1
						-0.482323	-30083.7
						0.92024	-29934.4
						1.05589	-29815.7
						0.219064	-29809.1
						-0.116431	-29809
						0.641007	-29544.5
						0.546855	-29542.6
						-0.810269	-29504.5
						0.391916	-29474.6
						0.99803	-29399.3
						1.17056	-29358.6
						0.721806	-29337.4
						1.66828	-29170.2
						0.0739665	-29152.6
						0.306162	-28954.5
						-0.0179452	-28747.5
						-0.0759289	-28731.7
						0.186466	-28683.5
						0.771249	-28637.9
						0.732221	-28608.8
						0.660709	-28594.6
						0.856302	-28408.5
						0.119908	-28385.7
						0.634421	-28331.3
						0.691983	-28232.9
						0.84149	-28131.1
						0.921006	-28068.5
						0.837326	-28044.8
						0.43445	-28038.8
						0.704186	-27944.1
						-0.00269935	-27861.2
						0.595758	-27806.3
						1.06171	-27772.5
						0.396319	-27751.1
						0.519074	-27735.8
						1.01594	-27730.8
						0.563516	-27725
						0.984601	-27695.5
						0.682185	-27636
						-0.869038	-27550.6
						0.264991	-27513.1
						-1.65341	-27397.7
						0.278664	-27336.4
						0.0771299	-27235.4
						0.558567	-27128.7
						-0.186246	-27124.7
						0.699271	-27110.7
						0.846417	-26802.3
						1.35518	-26796
						0.296055	-26761.4
						0.401725	-26733.7
						0.1017	-26589.6
						0.429356	-26473.9
						-0.103601	-26431.5
						-1.13776	-26380.8
						0.521951	-26341
						0.466887	-26150.4
						-0.114914	-26144.6
						0.759144	-26120.3
						0.670725	-26095.6
						0.517056	-25985.4
						0.770538	-25919.1
						0.433727	-25884.3
						0.490962	-25696.4
						0.455956	-25653.4
						0.0407626	-25626.9
						0.748871	-25559.3
						0.917117	-25482.6
						1.11191	-25467.7
						0.473341	-25458.9
						1.3698	-25423.6
						0.939329	-25384.4
						0.258425	-25379.3
						0.690755	-25355.3
						0.245418	-25323.9
						0.744451	-25191.3
						0.0473202	-25043.7
						0.923284	-25043.2
						0.538202	-25032.5
						0.363766	-24987.2
						0.565451	-24951.8
						0.0119977	-24898.8
						-0.20631	-24866.6
						-0.0727933	-24861.8
						0.837276	-24842.8
						0.856238	-24835.7
						0.115517	-24832
						-0.12058	-24787.4
						0.117866	-24784.7
						0.0128828	-24780.2
						0.433061	-24707.6
						-0.0275937	-24693.5
						0.39202	-24679.2
						-1.24008	-24632.8
						0.141141	-24567.5
						0.569691	-24546.4
						0.441881	-24448.7
						0.945351	-24427.3
						0.100207	-24414
						0.594175	-24398.6
						0.351052	-24369.4
						0.750388	-24339.9
						0.584733	-24306.1
						0.456545	-24301.6
						1.14898	-24267.8
						0.262684	-24237.3
						0.360794	-24218.7
						0.522136	-24061.1
						0.832417	-24004.8
						-0.143315	-23960.7
						0.516894	-23929.5
						0.738472	-23920.1
						0.161901	-23762.5
						-0.20857	-23726.1
						1.14764	-23633.7
						0.294767	-23543
						-0.0670503	-23541.2
						0.208882	-23467.7
						0.122365	-23382.4
						0.012564	-23379.9
						0.203291	-23361.4
						0.769035	-23346.9
						0.37373	-23274.7
						0.744464	-23252.3
						0.372549	-23217.6
						-0.230323	-23186.6
						-0.00816439	-23169.5
						-0.256319	-23129.7
						0.0730035	-23126.5
						0.150164	-23121.7
						0.690958	-23111.9
						0.766601	-23033.8
						0.00706578	-23017.1
						0.5597	-22998.1
						0.414641	-22975.1
						-0.148233	-22959.2
						0.813505	-22932.8
						0.0558848	-22925.4
						0.428573	-22919.4
						0.668425	-22917.1
						0.646485	-22914.9
						-0.126013	-22881.2
						0.163416	-22844.9
						0.106514	-22792.5
						0.238914	-22734.2
						0.514173	-22711.7
						1.15896	-22667.3
						-0.110081	-22647.5
						0.686274	-22638.5
						0.544923	-22528.7
						0.399794	-22524.5
						0.489134	-22491.9
						1.35756	-22367.6
						0.167714	-22349.9
						0.662446	-22297.6
						0.480094	-22291
						0.143898	-22064.6
						0.444422	-22052.9
						0.220772	-22043.3
						-1.10404	-22034.9
						0.632172	-22014.2
						0.45018	-21990.6
						0.522172	-21971.2
						0.692557	-21970.9
						-0.622325	-21921.1
						0.229004	-21917.5
						-0.209418	-21886.6
						0.544418	-21827.9
						0.571657	-21825.9
						0.445286	-21789.3
						0.46188	-21784.3
						0.881399	-21766
						0.707023	-21764.9
						0.431399	-21725.1
						0.652664	-21671.4
						0.438787	-21611.1
						0.709458	-21549.3
						0.304314	-21500.1
						0.192283	-21482.2
						0.2117	-21447.3
						-0.0666353	-21419.7
						0.343606	-21415.1
						0.0686907	-21347.3
						0.260365	-21332.1
						1.06329	-21325.7
						0.0708509	-21304
						0.268773	-21298.9
						-0.0310786	-21260.2
						0.186124	-21239.2
						0.0772704	-21235.3
						0.280131	-21187
						-0.51905	-21178.5
						0.907318	-21177.2
						0.310773	-21171.7
						0.346519	-21107.9
						0.581596	-21045.5
						0.712033	-21032.6
						-0.960722	-20990.7
						0.266492	-20964.7
						0.0836213	-20937.5
						0.205843	-20908.5
						0.932925	-20886
						0.399238	-20883.3
						0.700456	-20874.1
						0.430798	-20864.3
						0.91894	-20827.1
						0.339265	-20806.5
						0.465082	-20732.6
						0.398061	-20663.7
						0.676823	-20650.3
						0.38297	-20638.9
						0.704756	-20621.4
						0.360808	-20582.9
						0.197863	-20536.2
						0.0569138	-20524.3
						0.230603	-20475.4
						-0.145115	-20459.4
						0.0607992	-20431.1
						0.608389	-20366.1
						0.351913	-20359.1
						-0.288242	-20320.6
						0.232936	-20315.5
						0.0645043	-20257.9
						0.586236	-20253.8
						0.468192	-20178.5
						0.40774	-20169.7
						0.0747024	-20159.3
						0.624649	-20135
						0.32178	-20039.6
						0.354731	-20009
						0.532065	-19911.9
						-0.201975	-19909.9
						0.271361	-19866.4
						0.460661	-19861.3
						0.260838	-19856.7
						0.173808	-19845.4
						0.386551	-19822.2
						0.291714	-19806.7
						0.724143	-19801.1
						0.540173	-19714.5
						0.249444	-19670.5
						0.157232	-19653
						0.060696	-19630.8
						0.461717	-19586.9
						0.108242	-19570.2
						0.37125	-19555.6
						1.0109	-19547.4
						0.524957	-19475.9
						0.1499	-19447.9
						0.555399	-19443.9
						0.394273	-19443.3
						0.109	-19389.5
						0.384272	-19383.5
						-0.115043	-19313.1
						0.522668	-19305.6
						0.215304	-19300
						0.445152	-19289.6
						0.345458	-19252.3
						0.193532	-19216.1
						0.731254	-19215.7
						0.233569	-19199.3
						0.388044	-19197.9
						-0.0318971	-19170.6
						-0.0107706	-19139.5
						0.963815	-19136.7
						-0.236257	-19119.1
						-0.000264462	-19107.8
						0.489739	-19097.4
						0.18867	-19091
						0.245158	-19084.7
						0.26938	-19081.3
						-0.490075	-19024.4
						0.603754	-19000
						0.486412	-18977.6
						0.485223	-18970.2
						0.365924	-18916.6
						0.395912	-18898.8
						-0.192796	-18895.8
						1.03969	-18886.9
						0.737418	-18882.2
						0.411661	-18840.8
						0.339006	-18810.2
						0.482432	-18741.4
						0.183109	-18723.2
						0.511683	-18632.9
						0.146981	-18627.1
						0.685175	-18623.4
						0.0929762	-18615.4
						0.186391	-18607.3
						0.252306	-18569.9
						0.440646	-18565.6
						0.355999	-18553.5
						0.412515	-18550.8
						0.536068	-18530.5
						0.0290054	-18525.2
						-0.021243	-18510.1
						0.341789	-18494.9
						-0.164881	-18489.3
						0.4131	-18454.7
						0.580176	-18431.1
						0.160168	-18410
						0.191168	-18383.7
						0.26151	-18309
						0.224087	-18307.3
						0.225475	-18292.9
						0.707744	-18266.6
						0.247556	-18253.5
						0.144701	-18243.1
						0.716606	-18217.6
						0.475605	-18207.1
						0.0350439	-18149.4
						0.511085	-18129.6
						0.437807	-18083.6
						0.588233	-18074.8
						-0.663535	-18059.3
						0.505296	-18046
						0.484666	-18038.7
						0.0149433	-18038.2
						0.886463	-18010.3
						0.221587	-18002.9
						-0.18144	-17998.2
						0.101511	-17986.3
						0.13487	-17977.3
						0.552541	-17971.9
						0.626179	-17947.8
						0.29481	-17870.8
						0.449061	-17866.3
						0.485116	-17849.4
						0.12057	-17842.8
						0.123768	-17839.2
						0.346852	-17825.2
						-0.151208	-17815.4
						-1.27218	-17763.9
						0.0594586	-17710.4
						0.320606	-17691.9
						0.0909319	-17684.6
						0.591671	-17682.9
						0.337777	-17655.7
						0.584611	-17642.4
						0.423556	-17639.7
						0.341002	-17604.1
						0.301888	-17591.4
						0.355289	-17589.3
						0.0733267	-17534.6
						0.116667	-17501.3
						0.252583	-17497.9
						0.221415	-17475.1
						0.394568	-17450.7
						-0.141796	-17409.3
						0.158546	-17398.2
						0.277634	-17391.4
						0.60116	-17349.6
						-0.608337	-17303
						0.592659	-17301.1
						0.649009	-17261.9
						-0.0142793	-17204.3
						0.0504811	-17160.7
						0.0320538	-17136
						0.193696	-17118.9
						0.197722	-17101.2
						0.0544641	-17081.8
						0.0204129	-17064.3
						0.412634	-17047.5
						0.037671	-17030.2
						0.0370425	-17015.1
						0.560221	-17001.8
						0.249765	-16993.5
						0.825778	-16992.3
						0.172367	-16971.1
						0.256494	-16968.4
						0.301152	-16963
						0.266408	-16933.2
						0.505396	-16917.6
						0.576403	-16903.1
						0.176295	-16892.9
						0.141025	-16888
						0.2427	-16885.9
						0.482548	-16873.9
						0.129128	-16869.8
						-0.0886904	-16868.7
						0.297305	-16858.1
						0.330811	-16856.1
						0.0860337	-16841.8
						-0.0594132	-16823.2
						0.188032	-16807.4
						0.0725647	-16789.9
						0.288734	-16786
						0.943727	-16767.8
						0.448097	-16756.1
						0.112843	-16746.8
						0.513652	-16737.6
						0.162187	-16726.6
						0.383107	-16709.3
						0.759994	-16680.5
						0.199229	-16676.2
						0.311617	-16654.6
						-0.246892	-16653.3
						-0.0478133	-16650.8
						-0.0277393	-16649.9
						0.124745	-16645.6
						0.0986269	-16632.2
						0.269974	-16603
						0.29933	-16596.4
						0.154329	-16591.6
						0.0178143	-16585.3
						0.328616	-16558
						-0.407635	-16557.3
						0.395421	-16552.1
						0.183642	-16537.5
						0.206296	-16533
						0.50712	-16529.9
						0.051726	-16511
						0.253443	-16498.4
						-0.163517	-16497.8
						0.123877	-16493.4
						0.444302	-16457.7
						-0.0600956	-16406.4
						0.492256	-16406.3
						0.391055	-16387.3
						0.409652	-16377.9
						0.0027544	-16354.2
						0.0699993	-16342.8
						0.563855	-16321.3
						0.0470055	-16304
						0.74883	-16274.7
						0.459944	-16271.6
						0.0191871	-16268.9
						0.00716876	-16256
						-0.00732742	-16247.7
						0.221106	-16236.9
						0.203035	-16220.4
						0.431988	-16219.3
						0.0796212	-16196.1
						0.139246	-16195.2
						0.354067	-16166.8
						0.409774	-16165.4
						0.482226	-16165.2
						0.0815404	-16158.3
						-0.119665	-16152
						0.448077	-16151.8
						0.504768	-16097.8
						0.53581	-16092.7
						0.106107	-16081.9
						0.245247	-16075.8
						0.280108	-16074.8
						0.352147	-16070.8
						0.425811	-16069.5
						0.50873	-16067.2
						0.192505	-16063.1
						0.719733	-16050.5
						0.125105	-16030
						0.428661	-16008.1
						0.382803	-16007.5
						0.317341	-15997.6
						0.29252	-15993.8
						0.146219	-15989.8
						0.218116	-15987.1
						0.294319	-15985.9
						0.512189	-15982.6
						0.0829899	-15982
						0.191124	-15955
						-0.0809424	-15937.1
						0.558755	-15883
						-0.144172	-15862.4
						0.133568	-15856
						0.236301	-15823
						-0.507506	-15786.6
						0.350161	-15772.6
						0.510585	-15762
						0.457207	-15743.9
						0.138476	-15727.5
						-0.141849	-15720.6
						0.359171	-15709.1
						0.241817	-15665.4
						0.136865	-15658.5
						0.0401782	-15630.7
						0.0584594	-15628.3
						0.158802	-15621.1
						0.124544	-15616.7
						0.628595	-15582.8
						0.349857	-15582.4
						0.0114746	-15558.3
						0.00148931	-15549.7
						0.260648	-15524.1
						0.0413724	-15516.6
						-1.18314	-15513.5
						0.112492	-15477.1
						-0.149411	-15471.5
						0.0824729	-15449.1
						-0.0421624	-15428.8
						0.249343	-15427.3
						0.307571	-15408.3
						0.259816	-15390.4
						0.097868	-15367
						0.543245	-15360.1
						0.0491021	-15359.7
						0.121615	-15350.7
						-0.154545	-15296.7
						0.167268	-15291.3
						0.691131	-15286.7
						0.503653	-15250.6
						0.574222	-15249.7
						0.0573831	-15242.9
						0.330343	-15242.2
						0.243732	-15235.9
						0.0527563	-15196.7
						0.145994	-15158.2
						0.394677	-15115.3
						0.496012	-15110.9
						0.385763	-15108.8
						0.0108103	-15094.1
						0.325612	-15079.1
						0.300341	-15067.8
						0.103776	-15066.7
						0.288199	-15061.2
						0.113331	-15058.2
						0.303585	-15033.9
						0.379554	-15007.3
						0.117742	-14985.7
						0.348349	-14967.4
						0.426158	-14953.7
						0.414021	-14903.7
						0.105949	-14897.2
						0.04079	-14886.2
						0.272255	-14877.8
						0.276592	-14874.7
						0.580958	-14873
						0.529539	-14866.7
						0.494609	-14845.2
						0.111076	-14835.1
						0.108555	-14824.5
						0.0357849	-14820.9
						0.0511707	-14797.3
						0.210235	-14791.7
						0.0618393	-14790
						0.294596	-14785.6
						0.256873	-14785.5
						0.0800023	-14775.7
						-0.258964	-14769.7
						-0.148371	-14766.7
						1.1252	-14764.5
						0.0995032	-14755.1
						0.49388	-14745.6
						0.151072	-14729.4
						0.648542	-14725.3
						0.322421	-14712.8
						0.5689	-14660.7
						0.294872	-14606.6
						0.144492	-14606.2
						0.362866	-14598.6
						0.183773	-14593.5
						0.295969	-14569
						-2.31096	-14558.6
						0.320078	-14556.4
						0.100921	-14549.1
						0.0797669	-14545.2
						0.3547	-14534.5
						0.834165	-14513.9
						0.00348287	-14506
						0.288576	-14488.4
						0.0848779	-14481.2
						-0.267102	-14458.7
						0.853021	-14455.6
						0.143194	-14437.2
						0.0773677	-14425
						0.294543	-14415.7
						0.206442	-14404.6
						0.277061	-14386.4
						0.269743	-14375.7
						0.314063	-14371.3
						0.354729	-14365.8
						-0.281745	-14363.1
						0.230986	-14361.2
						-0.76304	-14353.4
						0.597161	-14344.6
						0.349654	-14326.3
						0.141106	-14321.9
						0.0668482	-14311.2
						0.296798	-14305.7
						0.148106	-14303.3
						0.388837	-14289.8
						0.243138	-14289.2
						0.25508	-14288.5
						0.154358	-14272.5
						0.041512	-14270.7
						0.582041	-14266.9
						0.319016	-14251.8
						0.0600266	-14246.1
						0.148466	-14243
						0.683194	-14224.7
						0.0616908	-14223.3
						0.17092	-14213.2
						0.110842	-14194.6
						0.610211	-14176.9
						0.0206329	-14137.4
						0.254999	-14123.3
						0.10455	-14108.3
						0.122036	-14100.3
						0.257727	-14096.3
						0.435715	-14092.1
						0.07262	-14077.7
						0.25148	-14071.6
						0.00151639	-14070.3
						0.158359	-14045.8
						0.0304537	-14031.1
						0.22305	-14028.3
						0.395132	-14019.3
						0.406075	-14009.7
						0.738689	-14009.6
						0.163602	-13995.6
						0.073772	-13978.6
						0.482535	-13958.9
						0.0890198	-13954.3
						0.179799	-13937.2
						0.353317	-13924.3
						0.318147	-13921.4
						0.0867071	-13906
						0.234507	-13899.5
						0.0901152	-13887.4
						0.119408	-13880.3
						0.0931565	-13871.5
						-0.176262	-13868.4
						0.414536	-13867.6
						0.352759	-13847.2
						0.0359152	-13841
						0.284951	-13821.8
						0.0481444	-13798.5
						0.202762	-13790
						-0.140694	-13781.6
						0.108321	-13771.9
						-0.323658	-13758.3
						-0.126161	-13675
						0.201536	-13669.5
						0.278922	-13651.1
						0.0591221	-13650.2
						0.128355	-13649.3
						0.391255	-13645.2
						0.394452	-13622.5
						0.0150745	-13568.5
						-0.322725	-13556.5
						0.144334	-13550.5
						0.293406	-13544.4
						-0.132108	-13534.7
						0.0593222	-13526.3
						-0.0249326	-13522
						0.293338	-13521.3
						0.186913	-13518.4
						0.496072	-13517.8
						0.0701445	-13506.7
						0.116064	-13503.6
						0.195322	-13491
						0.339314	-13473.6
						-0.363623	-13471.7
						0.21271	-13461.3
						0.505047	-13455.3
						0.411458	-13453
						0.409495	-13424.9
						0.0683068	-13423.7
						0.073054	-13392.9
						0.0710007	-13388.4
						0.345699	-13388
						0.299339	-13386.4
						0.31077	-13384.4
						0.108122	-13373.4
						0.235736	-13342.1
						0.0611681	-13340.6
						0.396328	-13339.3
						-0.0276321	-13308.5
						0.0599782	-13303.2
						0.194273	-13292.2
						0.42497	-13271
						0.184171	-13246.7
						0.124428	-13243.2
						0.221328	-13239.6
						0.22453	-13230.7
						0.110509	-13228.5
						0.14029	-13227.5
						0.0887924	-13220.7
						0.0444774	-13209.5
						-0.158775	-13204.4
						0.041082	-13199.7
						0.0757029	-13195.3
						0.138355	-13175.4
						0.393122	-13172.9
						0.1727	-13165.5
						0.281544	-13107.5
						0.2155	-13104
						0.167602	-13098.5
						0.207266	-13096.7
						0.168093	-13082.7
						0.234646	-13064.2
						0.0709024	-13061.3
						0.200446	-13056.6
						0.588861	-13028.6
						0.0907405	-13026.9
						0.0846334	-13023.3
						0.561015	-13019.1
						0.42938	-13001.8
						0.280632	-12999.9
						0.0675451	-12998
						0.0708221	-12985.8
						0.569422	-12951.8
						0.0642014	-12944.6
						0.129922	-12939.6
						0.285352	-12928
						0.1533	-12923.3
						0.316257	-12923.1
						0.0371579	-12911.2
						-0.0320338	-12894.6
						-0.813492	-12891.5
						0.266812	-12879.1
						0.0947542	-12873.4
						0.321287	-12860.8
						0.278595	-12851.2
						0.1082	-12850.6
						0.169025	-12835.6
						0.271282	-12833.2
						0.214489	-12820.6
						0.302652	-12804.7
						-0.1653	-12803.8
						0.14053	-12795
						0.346145	-12783.9
						0.378175	-12775.9
						-0.0313238	-12774.1
						0.147506	-12766.9
						0.0424187	-12766.8
						0.292427	-12756.4
						-0.168193	-12754.2
						0.111232	-12754
						0.034705	-12739.4
						0.0757999	-12711
						0.0461902	-12695.1
						0.274327	-12689.9
						0.0140312	-12655.1
						0.0991349	-12652
						0.188108	-12650.7
						0.234105	-12647.2
						0.649087	-12640.6
						0.0126252	-12635.8
						0.126155	-12634.9
						0.106625	-12633.9
						0.320952	-12606.1
						0.186358	-12596.9
						0.061925	-12585
						0.146842	-12572.7
						0.102434	-12560.9
						0.130904	-12552.2
						0.0819663	-12535.6
						0.252247	-12525.7
						-0.619817	-12514.7
						0.0933839	-12513.9
						0.0755597	-12512.6
						0.286531	-12508.4
						0.0686759	-12497.9
						0.104125	-12492.3
						0.091757	-12484.6
						0.00844002	-12469.2
						-0.0997245	-12467.3
						0.326672	-12466.8
						0.0487276	-12466.6
						0.0542258	-12465.2
						0.245659	-12457.3
						0.0677936	-12417.8
						0.315086	-12406.8
						0.0593313	-12398.3
						0.425106	-12396.3
						0.224099	-12378.4
						0.27256	-12375.9
						0.213779	-12372.5
						-0.0112534	-12365.9
						0.459316	-12365.1
						0.113683	-12363
						0.338344	-12323.3
						0.323148	-12320.7
						0.297781	-12312.4
						0.401031	-12309.1
						0.0376241	-12304.6
						0.161046	-12297
						0.339406	-12291.6
						0.145155	-12281.2
						0.193277	-12269.4
						0.197758	-12256
						0.274227	-12252.9
						0.140544	-12249.5
						0.478463	-12247.4
						0.160996	-12240.8
						0.0710089	-12217.3
						0.107845	-12209
						-0.11089	-12204.9
						-0.0574442	-12193.5
						0.325551	-12181.3
						0.356274	-12180.2
						0.132245	-12174.8
						0.0283018	-12163.2
						0.269148	-12143.6
						0.0586744	-12141.1
						-0.355563	-12137.9
						0.255022	-12134.2
						0.443744	-12128.4
						-0.0645409	-12126.7
						0.199834	-12112.5
						0.164452	-12087.7
						0.0731779	-12082.9
						0.669391	-12073.8
						-0.00971669	-12038
						0.102915	-12028.6
						0.268947	-12024.7
						0.248368	-12009.1
						0.0274683	-11980.3
						0.218536	-11977.2
						0.137448	-11976.4
						-0.0882376	-11970.6
						0.0068372	-11970
						0.291566	-11968.7
						0.186836	-11960.4
						0.146469	-11956.2
						0.21179	-11948.5
						0.361962	-11946.9
						0.0469319	-11940.2
						0.0524096	-11931.6
						0.154145	-11931.3
						0.114527	-11921.9
						0.111981	-11920.8
						0.103517	-11897.8
						0.189909	-11880.3
						0.31241	-11878
						0.098313	-11856.4
						0.0594217	-11850.4
						0.186126	-11843.3
						0.150833	-11827.4
						0.288434	-11824.6
						0.268494	-11813
						0.0462458	-11800.6
						0.0537682	-11790.8
						0.0810505	-11786.7
						0.30629	-11782.4
						0.113059	-11777
						0.0745704	-11775.6
						-0.108015	-11765.6
						0.478029	-11761.4
						0.0998349	-11757.4
						0.033498	-11752.3
						0.0370776	-11742.7
						0.350135	-11739.4
						0.133113	-11726.5
						0.0144255	-11724.5
						0.498455	-11722.3
						0.20794	-11719.8
						0.0425584	-11716.4
						0.0691546	-11714.5
						0.339697	-11701
						-0.00167147	-11697.8
						0.152805	-11695.3
						0.138287	-11671.6
						0.200716	-11668.4
						0.17762	-11663.9
						0.519733	-11627.2
						0.0761951	-11624.7
						0.0125556	-11615.9
						0.132283	-11607.8
						-0.11673	-11590
						0.192526	-11581.3
						0.14378	-11579.6
						0.0599317	-11577.7
						0.18229	-11571.5
						0.269817	-11557.4
						0.427986	-11549.1
						-0.107946	-11548.1
						0.290518	-11545.8
						-0.0569867	-11537.2
						0.327523	-11535.9
						0.0597861	-11535.3
						0.200216	-11530.1
						0.159499	-11516.3
						0.0508657	-11514.4
						-0.135816	-11513.8
						0.0934648	-11509.3
						0.231195	-11502.2
						0.147105	-11495.6
						0.381849	-11491.7
						0.105023	-11475.2
						0.0877219	-11470.8
						0.0785231	-11467.3
						0.0771016	-11463.4
						0.0699095	-11459.7
						0.265396	-11451.8
						0.343558	-11436.7
						0.0582629	-11412.9
						0.103394	-11399.9
						0.420233	-11393.1
						0.0594166	-11389.5
						0.0621997	-11363.8
						-0.28038	-11360.3
						0.270177	-11350.2
						0.147104	-11342.1
						0.530474	-11324.3
						0.225487	-11323.7
						0.238357	-11319.4
						0.181228	-11308.7
						0.34598	-11297.7
						0.114227	-11267.5
						0.165802	-11265.9
						0.355935	-11262.3
						0.0254449	-11258.9
						0.26138	-11254.9
						0.167907	-11254.7
						0.16307	-11249.3
						0.0314076	-11244.9
						0.41733	-11235.6
						-0.494502	-11227.6
						-0.645019	-11225.5
						0.249242	-11224.6
						0.140608	-11215.4
						0.119185	-11205.4
						0.189449	-11205
						0.0830159	-11204.2
						0.637796	-11202.4
						0.174932	-11191.4
						0.0629541	-11185.1
						0.485226	-11182.7
						0.202046	-11174.8
						0.306134	-11173.2
						0.0856597	-11144
						0.0835724	-11139
						0.203925	-11135
						0.105032	-11129.9
						0.131803	-11115.9
						0.130991	-11112.5
						0.311551	-11109.4
						0.136251	-11082.7
						0.353229	-11079.8
						0.196565	-11079.1
						0.186565	-11075.1
						0.361877	-11066.7
						-0.178676	-11062.8
						0.055279	-11060
						0.0877982	-11049.8
						0.187737	-11033.7
						0.148124	-11030.9
						-0.0182162	-11029.8
						0.225375	-11020.6
						0.0444047	-11014
						0.341539	-11007.4
						0.0950992	-11006.3
						-0.203594	-10991.7
						0.156504	-10987.8
						0.046183	-10984.5
						0.132254	-10974.5
						0.154747	-10965.6
						0.0485414	-10940.9
						0.161745	-10933.5
						0.00454621	-10932.5
						0.0449505	-10929.7
						-0.234236	-10919.1
						0.0633767	-10913.4
						0.0894626	-10910.4
						0.120919	-10894.2
						0.26895	-10892.9
						0.301601	-10882.9
						0.128549	-10881.5
						0.469492	-10878.2
						0.0240786	-10876
						0.134768	-10875.2
						0.0425733	-10873.1
						0.116277	-10872.5
						-0.270707	-10866.3
						0.0476924	-10864.5
						0.106447	-10861.1
						0.0933218	-10856.8
						0.044915	-10853.8
						0.159745	-10844.5
						0.137049	-10836
						0.105522	-10830.5
						0.39781	-10827.8
						0.155581	-10823.6
						0.145728	-10815.9
						0.159417	-10814.7
						-0.0519598	-10811
						0.196193	-10783.6
						0.197322	-10780.6
						0.236326	-10773.7
						0.0550717	-10769.1
						0.242718	-10757.2
						-0.108515	-10740.4
						0.190749	-10733.2
						0.272263	-10727.2
						0.149397	-10710.3
						0.218724	-10697.6
						0.156909	-10660.3
						-0.354415	-10655.2
						0.242612	-10653.7
						0.618169	-10633.2
						0.0660779	-10620.9
						0.0819919	-10604
						0.234416	-10581.3
						0.220343	-10578.7
						0.292173	-10561.7
						0.131096	-10560.7
						0.0341051	-10545.4
						0.113509	-10545
						0.328623	-10542.4
						0.104325	-10539
						0.136187	-10538.1
						-0.416892	-10534.3
						0.226649	-10524
						0.310573	-10523.8
						0.361794	-10522.5
						0.217771	-10508.3
						0.277691	-10496.5
						0.0771373	-10490.8
						0.149407	-10490.8
						0.0462351	-10484.5
						0.0600813	-10480.9
						0.0849399	-10470.9
						0.127107	-10464.8
						0.139287	-10462.7
						0.051611	-10450.9
						0.0672284	-10449.2
						0.549683	-10436.7
						0.112319	-10435.3
						0.0457387	-10433.5
						0.0469531	-10432.3
						0.0309103	-10423.4
						0.248302	-10422.3
						0.0814294	-10416.7
						0.18241	-10409
						0.00510039	-10408.3
						0.203033	-10407.5
						0.451866	-10399.6
						0.0112724	-10397.4
						0.140226	-10389.8
						0.300831	-10386.8
						0.18935	-10386.4
						0.0872102	-10371.2
						0.28472	-10353.3
						0.470499	-10349.6
						0.0372177	-10343
						-0.216669	-10339.4
						0.00776856	-10336.6
						0.125582	-10331
						0.333825	-10326.8
						0.352641	-10326.7
						0.0334024	-10313.5
						0.0367834	-10313
						-0.166178	-10304.6
						-0.0115642	-10303.3
						0.116803	-10299.2
						0.120617	-10290.3
						0.0214368	-10285.4
						0.304965	-10282.7
						0.725093	-10279.3
						-0.019118	-10269.4
						0.145199	-10268
						0.0271457	-10264.7
						0.215263	-10257.4
						-0.0336052	-10251.1
						0.451148	-10239.5
						0.153499	-10237.1
						0.19676	-10236
						0.0901931	-10231.6
						0.376821	-10227.3
						0.897678	-10218.5
						0.24407	-10217.9
						0.0648202	-10217.4
						0.218231	-10212.1
						0.0406418	-10212.1
						0.0405882	-10200.1
						0.046528	-10195.4
						-0.0969229	-10191.2
						0.149629	-10185.6
						0.0136581	-10181.5
						0.0228834	-10174.5
						0.275001	-10173.1
						-0.0742887	-10169.4
						0.0813211	-10168.2
						0.289048	-10162.5
						0.170459	-10161.8
						0.0618508	-10147.4
						0.0344213	-10144.8
						0.238291	-10141.7
						0.0579658	-10137.5
						0.162981	-10107.3
						0.115037	-10098
						0.0489729	-10097.9
						0.231486	-10087.5
						0.226221	-10083.9
						0.0550985	-10077.2
						0.443515	-10076.9
						0.37546	-10075.8
						0.108852	-10070.4
						-0.00734372	-10064.1
						-0.0633478	-10057.8
						0.0905088	-10056.1
						0.331461	-10055.4
						0.175302	-10031.9
						0.215813	-10025.7
						0.166596	-10023.4
						-0.0114576	-10014.4
						0.0974372	-10013.5
						0.193701	-10011.1
						0.310579	-10008.3
						0.190334	-10004.3
						-0.0156771	-10003.3
						0.357562	-10002.6
						0.0416388	-9991.07
						-0.086256	-9978.82
						0.195343	-9975.32
						0.478306	-9974.42
						-0.00798708	-9962.87
						0.114684	-9958.9
						0.209412	-9953.68
						0.185779	-9953.58
						-0.0741689	-9915.66
						0.593887	-9890.81
						0.541446	-9886.62
						0.0774329	-9878.89
						0.472214	-9875.43
						0.131226	-9874.48
						0.132797	-9860.22
						0.277724	-9851.37
						0.05402	-9847.02
						0.0683627	-9838.79
						-0.115604	-9825.38
						0.13266	-9824.73
						0.196406	-9824.42
						0.0524365	-9821.79
						-0.0250308	-9809.9
						0.0668275	-9804.05
						-0.00951852	-9801.02
						-0.255488	-9798.12
						0.211973	-9797.24
						0.0362978	-9787
						0.0442458	-9784.59
						0.334705	-9784.29
						0.0554627	-9768.27
						0.478247	-9761.09
						0.304043	-9760.83
						0.26381	-9748.39
						0.177825	-9746.08
						0.0431131	-9732.18
						0.378353	-9731.03
						0.081531	-9720.84
						-0.196159	-9716.68
						0.0283217	-9708.21
						0.353327	-9707.34
						0.306349	-9701.25
						0.133232	-9693.3
						0.0839326	-9687.56
						0.129934	-9682.66
						0.233561	-9680.5
						0.0577643	-9675.45
						0.0323898	-9674.26
						0.247239	-9660.97
						0.257106	-9659.01
						0.0530061	-9633.16
						0.212136	-9631.28
						0.167885	-9629.24
						0.177604	-9626.86
						0.0587779	-9625.21
						0.341651	-9621.43
						-0.00156894	-9614.67
						0.135972	-9609.37
						0.19698	-9594.14
						0.307094	-9580.18
						0.123883	-9578.02
						0.373238	-9571.65
						0.108468	-9564.63
						0.325334	-9561.37
						0.454171	-9557.18
						0.152374	-9554.05
						0.232095	-9552.35
						0.0972906	-9551.35
						-0.44675	-9548.17
						0.194559	-9543.39
						0.447004	-9537.93
						0.070119	-9531.1
						0.0844919	-9518.33
						-0.947426	-9516.06
						-0.0590313	-9510.13
						0.167964	-9509.64
						0.333777	-9504.52
						0.0406363	-9503.8
						0.0926222	-9503.08
						0.0760676	-9499.65
						0.0608307	-9499.39
						0.121368	-9482.02
						0.042299	-9465.48
						0.0344581	-9463.9
						0.175178	-9458.52
						-0.0371676	-9451.03
						0.248607	-9450.48
						0.191113	-9449.79
						0.0504728	-9447.81
						0.0559497	-9443.8
						0.06463	-9443.05
						0.284112	-9436.35
						0.0528108	-9421.19
						0.135734	-9415.22
						0.109156	-9399.99
						0.104407	-9385.51
						0.210472	-9379.47
						0.0376217	-9379.41
						0.0718864	-9370.21
						-0.0631524	-9370.04
						0.0586827	-9362.82
						0.243218	-9360.16
						0.0514532	-9353.42
						0.507659	-9342.83
						-0.691471	-9335.11
						0.135789	-9333.99
						-0.207075	-9325.87
						0.0435373	-9320.6
						0.136986	-9318.13
						0.245326	-9294.16
						0.164842	-9294.06
						0.0697494	-9293.52
						0.189175	-9292.29
						0.0904264	-9291.93
						0.150813	-9286.93
						0.369645	-9277.01
						0.0718837	-9275.51
						0.279421	-9267.11
						0.236934	-9262.39
						-0.121396	-9262.06
						0.0247704	-9261.89
						0.03437	-9261.33
						0.159219	-9261.12
						0.152783	-9260.2
						-0.350667	-9250.99
						0.315704	-9245.79
						0.0927035	-9244.51
						0.136641	-9226.17
						0.20211	-9213.24
						0.444339	-9212.94
						0.191369	-9212.21
						0.0501753	-9209.94
						0.0803295	-9177.56
						0.0508229	-9176.76
						0.181605	-9175.32
						0.0341769	-9163.29
						0.182073	-9160.88
						0.171442	-9147.6
						0.220437	-9144.11
						0.0347317	-9143.11
						0.0393984	-9142.5
						0.312011	-9134.39
						0.0828388	-9129.35
						0.119603	-9126.04
						-1.27532	-9108.82
						0.0644631	-9104.6
						0.365346	-9083.79
						-0.0343571	-9080.47
						0.120103	-9076.65
						0.203138	-9065.8
						0.132726	-9061.24
						-0.308551	-9056.14
						0.0294822	-9052.44
						-0.0830151	-9049.4
						0.190811	-9043.82
						0.141819	-9040.99
						0.0357712	-9038.91
						0.0827297	-9035.22
						0.0640186	-9023.73
						0.0618748	-9014.73
						0.0683507	-9012.92
						0.342258	-9012.9
						-0.00113064	-9007.28
						-0.0504682	-9006.06
						0.284822	-9005.03
						0.0513492	-9002.34
						-0.316009	-8988.57
						0.164543	-8988.07
						-0.426471	-8983.02
						0.164546	-8981.14
						0.114136	-8977.87
						0.119247	-8973.97
						-0.0325499	-8972.39
						0.048988	-8968.95
						0.350209	-8956.98
						-1.02102	-8954.19
						0.0617317	-8948.11
						0.133662	-8947.05
						0.237628	-8946.27
						0.250602	-8943.87
						0.0806752	-8927.26
						0.25716	-8922.08
						0.0343289	-8893.74
						0.235523	-8892.77
						-0.121823	-8887.63
						0.122723	-8883.79
						0.0677056	-8881.71
						0.097966	-8880.28
						0.126021	-8874.36
						0.148432	-8865.24
						0.159745	-8859.6
						-0.0552725	-8848.33
						0.203411	-8846.26
						0.394534	-8841.33
						0.0824726	-8838.43
						0.215164	-8837.52
						0.082691	-8830.86
						0.275842	-8829.74
						0.100901	-8829.09
						0.0415204	-8807.92
						-0.646969	-8804.66
						0.447271	-8799.85
						-0.0912755	-8783.99
						0.0949198	-8773.2
						0.0403967	-8772.57
						0.150248	-8771.68
						0.0884249	-8770.91
						-0.182415	-8769.89
						0.229064	-8765.43
						0.147988	-8749.34
						0.0935413	-8747.17
						0.118841	-8746
						0.0569613	-8743.07
						-0.0422959	-8737.92
						-0.00626726	-8736.31
						0.0439419	-8729.93
						0.185252	-8721.56
						0.0453289	-8712.55
						-0.0106479	-8707.57
						0.19698	-8693.59
						-0.134295	-8690.08
						0.0489996	-8688.57
						0.174053	-8685.24
						0.141759	-8684.46
						0.168076	-8682.42
						0.203008	-8679.3
						0.142966	-8677.96
						0.381836	-8672.06
						0.0794371	-8670.24
						0.392892	-8666.73
						0.312816	-8657.21
						0.0993111	-8651.35
						0.0494215	-8643.58
						0.200791	-8641.24
						0.0944496	-8639.38
						0.0348554	-8632.06
						0.0580304	-8631.29
						0.0378327	-8620.75
						0.148512	-8615.64
						0.124091	-8612.08
						0.0763986	-8610.74
						0.0425055	-8605.37
						0.129778	-8600.52
						0.084319	-8598.36
						0.031021	-8598.01
						0.0561449	-8597.54
						0.152275	-8596.06
						0.100787	-8581.63
						0.0828499	-8580.38
						0.113028	-8569.46
						0.148886	-8567.08
						0.148469	-8559.66
						-0.00559962	-8557.48
						0.0562397	-8554.98
						0.0538862	-8554.4
						0.166875	-8546.72
						0.205656	-8543.95
						0.254811	-8538.62
						0.11466	-8536.6
						0.30288	-8529.05
						0.251692	-8525.37
						0.0517462	-8520.21
						0.0414882	-8519.46
						0.163025	-8511.47
						0.487749	-8496.96
						0.0931818	-8490.01
						0.430082	-8471.39
						0.176807	-8462.14
						0.252484	-8457.24
						0.122862	-8444.62
						0.046887	-8440.61
						-0.154267	-8427.96
						0.0473082	-8425.5
						0.454932	-8424.76
						0.0918079	-8421.82
						0.0421504	-8418.47
						0.06106	-8415.16
						0.081465	-8410.36
						0.0473595	-8404.08
						0.132321	-8401.9
						-0.106341	-8400.41
						0.231513	-8397.45
						0.0517672	-8397.37
						0.106454	-8396.1
						0.157077	-8391.29
						0.0221951	-8387.64
						0.0384599	-8378.33
						0.155409	-8373.71
						0.0901841	-8373.25
						0.217945	-8370.31
						0.249292	-8368.8
						0.0736756	-8356.84
						0.0379929	-8355.55
						0.379447	-8349.69
						0.249668	-8349.17
						0.083723	-8348.09
						0.161164	-8340.48
						0.203617	-8331.79
						0.0874513	-8326.68
						0.142153	-8325.34
						0.0395071	-8317.35
						0.0674908	-8317.08
						0.333416	-8316.1
						0.0329827	-8301.77
						-0.387752	-8300.86
						0.143531	-8298.42
						0.182729	-8296.44
						0.209736	-8294.25
						0.154551	-8293.63
						-1.76325	-8288.97
						0.151427	-8271.28
						0.159791	-8271.03
						0.0809498	-8270.34
						0.0624974	-8264.98
						0.1561	-8264.51
						0.0371088	-8263.18
						0.00851396	-8262.71
						0.0500096	-8258.25
						0.28222	-8253
						0.073604	-8252.91
						0.15184	-8252.86
						0.260196	-8249.92
						0.138177	-8245.19
						0.180974	-8242.83
						0.0669585	-8234.64
						0.169235	-8229.98
						-0.782084	-8223.11
						0.0675064	-8222.51
						0.0462704	-8221.3
						0.0134931	-8220.45
						0.139292	-8219.23
						0.0441298	-8218.62
						0.368246	-8216.51
						0.309345	-8215.98
						0.0368558	-8210.75
						0.10099	-8208.37
						0.0501657	-8200.14
						0.138195	-8197.33
						0.155598	-8190.05
						0.337736	-8187.48
						-0.0829477	-8186.76
						0.133361	-8186.6
						0.30147	-8186.37
						0.258521	-8184.13
						0.227076	-8182.4
						-0.245488	-8173.75
						-0.278149	-8162.22
						0.205377	-8157.08
						0.0705184	-8154.67
						0.0385194	-8154.26
						0.277413	-8146.52
						0.215115	-8144.5
						0.233602	-8137.91
						0.0281653	-8135.38
						0.0930264	-8130.5
						0.118372	-8129.33
						0.0706838	-8128.88
						0.0937455	-8128.54
						-0.283869	-8126.2
						0.065371	-8119.44
						0.0623171	-8117.43
						-0.0164075	-8113.08
						0.224087	-8106.97
						0.26018	-8104.95
						-1.01771	-8102.02
						0.14829	-8095.89
						0.116466	-8093.67
						0.126711	-8093.64
						-0.0681655	-8085.69
						0.0609353	-8083.26
						0.167625	-8075.41
						0.0617632	-8071.73
						0.186882	-8061.7
						0.228168	-8061.22
						-0.0149741	-8055.85
						0.0447516	-8052.31
						0.0163061	-8049.96
						0.0604208	-8046.96
						-1.06965	-8035.26
						0.100383	-8031.19
						0.051985	-8028.42
						0.0791542	-8026.48
						0.126936	-8024.8
						0.0592961	-7992.21
						0.00869658	-7988.95
						0.138673	-7967.92
						0.0262329	-7967.02
						0.141012	-7965.52
						0.0306214	-7958.7
						0.203834	-7955.92
						0.0933574	-7953.18
						0.00835384	-7943.41
						0.0479629	-7939.2
						0.0385034	-7933.31
						0.0972268	-7929.11
						-0.0293522	-7925.17
						0.113134	-7914.57
						0.102978	-7907.77
						0.0339187	-7902.52
						0.182301	-7901.78
						0.0556682	-7899.95
						0.284691	-7899.12
						-0.135152	-7898.72
						0.0225758	-7897.1
						0.0972991	-7886.8
						0.0248697	-7884.41
						0.0169888	-7880.87
						0.0519764	-7880.38
						0.160996	-7879.3
						0.0794909	-7876.66
						0.0338106	-7864.58
						0.0765247	-7849.63
						0.241111	-7842.27
						0.231054	-7838.19
						0.156816	-7837.14
						0.0540787	-7827.27
						-0.888999	-7826.64
						0.0644666	-7819.31
						0.0346261	-7818.38
						0.0812799	-7818
						0.220106	-7815.5
						0.0717722	-7812.88
						0.0149092	-7805.49
						0.136019	-7804
						0.00565746	-7798.73
						0.0287401	-7796.91
						0.0282845	-7796.34
						0.260216	-7795.71
						0.108946	-7789.47
						0.366308	-7781.61
						0.346883	-7780.83
						0.103461	-7770.58
						0.0163703	-7770.11
						0.177865	-7768.42
						0.249204	-7763.22
						0.118341	-7757.55
						0.126819	-7753.02
						0.0314929	-7752.58
						0.289334	-7751.84
						0.114033	-7748.98
						0.103945	-7737.95
						-1.22234	-7737.75
						-1.07299	-7737.64
						0.0642056	-7736.47
						0.320677	-7731.52
						0.063706	-7729.5
						0.0236053	-7727.7
						0.117317	-7723.18
						-2.10548	-7718.7
						0.0479628	-7717.77
						-0.39778	-7710.79
						0.0300624	-7708.1
						-0.28656	-7703.56
						0.116534	-7697.03
						0.055468	-7695.51
						0.0709099	-7694.34
						0.0360159	-7683.58
						0.127221	-7671.99
						0.222167	-7669.17
						0.126912	-7658.88
						0.379734	-7658.55
						0.0980733	-7652.35
						0.00894183	-7639.33
						0.0919045	-7630.96
						0.0466061	-7625.3
						0.246006	-7623.61
						0.0948021	-7623.16
						0.0130297	-7620.36
						0.323626	-7620.16
						0.0666953	-7620.05
						0.17265	-7616.86
						0.125978	-7614.93
						-1.63794	-7605.67
						0.0254121	-7602.88
						0.175682	-7596.47
						-0.547265	-7584.33
						0.0356789	-7574.38
						0.161399	-7557.46
						0.09579	-7557.32
						-0.00260743	-7555.45
						0.173086	-7551.57
						-0.171028	-7549.81
						0.0690713	-7548.37
						0.194193	-7542.01
						0.0336169	-7535.68
						0.18441	-7535.52
						0.0749872	-7528.27
						0.303761	-7528.15
						0.144027	-7527.17
						0.253289	-7521.21
						-0.0360754	-7518.05
						0.0607994	-7517.86
						-0.230585	-7516.9
						0.175978	-7515.5
						0.0472886	-7514.19
						0.0511367	-7512.16
						0.110046	-7510.78
						0.0835801	-7508.5
						0.0466977	-7507.96
						0.04066	-7507.38
						0.071462	-7501.66
						-0.132543	-7500.06
						0.17687	-7499.57
						0.0483603	-7498.52
						0.169727	-7492.72
						0.214845	-7490.15
						0.050611	-7483.61
						0.147944	-7483.48
						0.0114302	-7476.68
						0.370671	-7476.18
						0.0778154	-7468.44
						0.23654	-7468.35
						0.0503927	-7465.96
						0.260014	-7464.49
						0.102482	-7462.22
						0.0122659	-7455.95
						0.0429254	-7452.53
						0.051599	-7451.9
						0.240421	-7443.04
						0.10009	-7436.69
						0.112445	-7435.7
						0.17649	-7434.83
						0.0765466	-7434
						0.0356596	-7430.38
						0.158301	-7429.57
						0.179945	-7419.05
						0.0422843	-7416.45
						0.178998	-7411.68
						0.124258	-7409.46
						0.0144277	-7403.16
						0.210455	-7395.1
						0.0804457	-7389.61
						-0.345111	-7387.24
						0.0506033	-7385.92
						0.053182	-7372.14
						0.0222306	-7371.85
						0.0457968	-7363.49
						0.0367986	-7349.34
						0.0784748	-7343.04
						0.116322	-7340.46
						0.0447187	-7340.42
						0.148605	-7340.35
						0.197696	-7337.14
						0.108159	-7337.14
						0.159209	-7330.83
						0.111778	-7323.88
						0.100667	-7320.83
						0.027519	-7316.91
						0.127335	-7316.9
						0.112818	-7303.48
						0.130919	-7303.42
						0.197907	-7297.67
						0.0440989	-7291.12
						0.0343845	-7290.28
						0.0810015	-7289.69
						0.210725	-7283.54
						0.0438291	-7279.68
						0.0425639	-7273.85
						-0.0250759	-7271.1
						0.0403768	-7270.34
						0.217581	-7268.64
						0.137988	-7268.44
						0.034442	-7267.94
						0.128695	-7266.31
						0.0376318	-7262.46
						0.487896	-7259.93
						0.0813005	-7256.68
						0.141674	-7255.89
						0.00400026	-7254.33
						0.113611	-7249.56
						0.173214	-7247.91
						0.0320984	-7244.51
						0.121629	-7242.53
						0.17434	-7237.9
						0.313757	-7231.25
						0.254786	-7228.87
						0.383289	-7227.09
						0.12922	-7223.73
						0.331215	-7221.97
						0.180542	-7216.58
						0.069781	-7214.73
						0.0450896	-7214.06
						0.178356	-7204.8
						0.0410775	-7195.08
						0.167336	-7188.9
						0.0929708	-7184.84
						-0.301796	-7176.24
						0.0293359	-7162.87
						0.0393779	-7162.63
						-0.0749425	-7161.43
						0.0519294	-7160.4
						-0.323027	-7157.94
						0.0721355	-7150.92
						-0.0222604	-7150.16
						0.0675989	-7147.69
						0.0305399	-7147.05
						0.0425109	-7142.91
						0.049612	-7141.68
						0.0500492	-7141.19
						0.220281	-7140.17
						0.299632	-7120.47
						0.0102547	-7108.87
						0.0098521	-7106.36
						0.0353858	-7095.42
						-0.0703373	-7093.97
						0.0416225	-7090.9
						0.0532069	-7084.27
						0.0297374	-7081.73
						0.109894	-7056.46
						0.318492	-7056.34
						-0.144944	-7053.04
						0.0318768	-7052.42
						0.231449	-7044.8
						0.275923	-7032.51
						0.0278314	-7022.71
						0.117786	-7022.45
						0.0598883	-7019.73
						0.1413	-7013.57
						0.0294585	-7012.45
						0.28966	-7007.6
						0.0269958	-7004.26
						0.0360906	-6996.35
						0.211703	-6995.46
						0.159238	-6973.86
						0.149663	-6972.31
						0.105814	-6971.51
						-0.00338945	-6962.26
						0.0282473	-6962.23
						0.134007	-6959.76
						0.225476	-6959.12
						0.156523	-6957.17
						0.219752	-6952.69
						0.0470228	-6945.34
						0.150179	-6930.91
						0.0673784	-6927.93
						0.0741993	-6926.62
						0.170521	-6922.84
						-0.417898	-6922.69
						0.0308441	-6921.14
						-0.0104961	-6917.36
						0.206916	-6916.5
						0.0523488	-6911.88
						0.15375	-6906.83
						0.254311	-6904.27
						0.0417036	-6903.94
						0.0776996	-6900.5
						0.143854	-6899.45
						-0.00246777	-6896.23
						0.0374877	-6895.85
						0.300104	-6893.37
						0.24753	-6892.32
						0.15533	-6877.61
						0.127287	-6876.76
						0.19945	-6869.78
						0.0586046	-6869.23
						0.0265237	-6866.78
						0.19205	-6862.43
						0.18846	-6860.61
						-0.0389443	-6857.5
						0.0205011	-6856.04
						0.122338	-6853.02
						0.0975195	-6851.75
						-0.0153387	-6851.52
						0.0484711	-6850.99
						-0.0558402	-6846.38
						0.183268	-6836.25
						0.196296	-6834.82
						0.144409	-6820.63
						-0.0122697	-6818.01
						-0.00451823	-6817.78
						0.0276795	-6817.06
						0.0353314	-6811.64
						0.0334559	-6806.92
						0.172134	-6796.95
						0.192372	-6796.24
						0.101803	-6791.97
						0.111832	-6776.41
						0.160465	-6772.23
						-0.0429989	-6761.46
						0.0224492	-6760.28
						0.0243422	-6759.01
						0.125962	-6752.65
						0.0367894	-6751.44
						-0.515577	-6751.17
						0.146975	-6748.08
						0.0413156	-6747.87
						0.256709	-6744.65
						0.0976747	-6740.48
						0.0314767	-6736.82
						-0.0280879	-6734.12
						0.228796	-6733.61
						0.0362536	-6733.54
						0.0243019	-6723.74
						0.165338	-6716.5
						0.0208643	-6712.81
						0.0965033	-6705.18
						-1.16529	-6704.55
						0.0399235	-6702.88
						0.0634022	-6702.31
						0.160843	-6695.63
						0.0824428	-6687.5
						0.0940505	-6685.3
						0.293891	-6681.34
						0.0435408	-6680.95
						-0.0224332	-6674.21
						0.415971	-6674.06
						0.132512	-6671.16
						-0.00121737	-6669.76
						-1.03173	-6661.3
						0.123333	-6659.73
						0.0792524	-6659.04
						0.0637985	-6655.72
						0.0892216	-6649.89
						0.0726086	-6648.04
						0.100849	-6647.96
						0.0292918	-6643.26
						0.228851	-6640.31
						-0.397753	-6639.95
						0.204672	-6639.23
						0.0543259	-6633.33
						0.184153	-6632.68
						-0.0209334	-6631.97
						0.113385	-6631.44
[truncated: 8,000 more rows]
